# Supplementary material for: Impact of C-Terminal PKC Phosphorylation on TRPC6 Current Kinetics
Source: Int J Mol Sci. 2025 Nov 27;26(23):11482. doi: 10.3390/ijms262311482 (PMC12692586; doi:10.3390/ijms262311482)
Supplement: Supplementary file 1 [file ijms-26-11482-s001.zip]

Archive with 1 entries (1 files):
- ijms-3845109-supplementary.pdf
